# Supplementary material for: Investigation of the Hydration Behavior of Different Sugars by Time Domain-NMR
Source: Foods. 2022 Apr 15;11(8):1148. doi: 10.3390/foods11081148 (PMC9031088; doi:10.3390/foods11081148)
Supplement: Supplementary file 1 [file foods-11-01148-s001.zip]

Archive with 1 entries (1 files):
- foods-1634432-supplementary.pdf
